# Supplementary material for: Two-year cardio-pulmonary follow-up after severe COVID-19: a prospective study
Source: Intern Emerg Med. 2023 Sep 16;19(1):183–90. doi: 10.1007/s11739-023-03400-x (PMC10827839; doi:10.1007/s11739-023-03400-x)
Supplement: Supplementary file 1 — Supplementary file1 (XLSX 33 KB) [file 11739_2023_3400_MOESM1_ESM.xlsx]

## Sheet: Dati Respiratori
							DATI SPIROMETRICI + DLCO															TEST DEL CAMMINO						SCORE DISPNEA
Codice SequelaeCoV	Sesso (M=0; F=1)	Fumo (0=no, 1=si, 2=ex)	Data visita Pneumologica	Peso (Kg)	Altezza (cm)	BMI	Fev1 abs (L)	Fev1 %	FVC abs (L)	FVC %	VC abs (L)	VC %	IT	RV abs (L)	RV %	TLC abs (L)	TLC %	sRAW abs	sRAW %	DLCO abs (mmoL/min*kPa)	DLCO %	metri percorsi	Sat O2 iniziale	Sat O2 finale	Δ Sati-Satf	O2 (L/min)	Interruzioni (da 0 a x)	mMRC (0-4)	WHO (0-4)	Ospedalizzazioni post-Covid	Data ingresso	Data dimissione	Causa	Diagnosi di nuova malattia	Nuove terapie	TEP (0=no, 1= sì)	TVP (0=no, 1= sì)
0101	0	2	17.02.22	86	167	30.8	2.95	104	3.83	103	3.73	103	76.89	2.05	83	5.88	94	1.01	86	6.64	83	450	98	95	3	0	0	1	1	0				Parkinson/stenosi ileale in MC/Spondiloartrosi	Madopar	0	0
0102	0	2	18.02.22	78	165	28.6	3.44	94	4.73	106	4.87	110	70.57	1.60	93	6.47	106	1.07	91	10.07	101	475	99	99	0	0	0	0	0	0				0	0	0	0
0103	1	2	25.02.22	67	170	23.1	2.78	98	3.67	102	3.45	104	75.82	2.16	110	5.83	107	1.30	135	6.30	75	550	99	98	1	0	0	0	0	0				0	0	0	0
0104																																				0	0
0105	0	0	28.02.22	94	177	30	4.48	128	5.50	121	5.51	124	81.35	2.46	101	7.97	113	1.05	89	9.06	94	575	96	95	1	0	0	0	0	0				0	Tp per allergia	0	0
0106	0	2	18.03.22	97	168	34.4	2.82	98	3.64	97	3.50	95	77.39	2.25	90	5.89	93	1.56	132	8.87	110	440	97	94	3	0	0	0	0	0				Edemi declivi	Furosemide 25 mg	0	0
0107	0	2	14.03.22	77	168	27.3	2.69	102	3.46	99	3.48	100	77.32	2.59	98	6.06	96	1.76	150	7.33	96	550	98	97	1	0	0	0	1	0				BESV, BEV	0	0	0
0108	0	0	21.02.22	103	172	34	3.24	98	4.07	96	4.10	98	79.03	2.23	95	6.32	95	0.87	74	7.11	78	535	97	93	4	0	0	1	2					0	Ketofir collirio	0	0
0109																																				0	0
0110	1	0	15.03.22	76	159	30	2.49	108	3.11	107	3.11	119	80.06	2.00	106	5.11	109	1.11	115	8.30	116	475	99	96	3	0	0	1	1	0				0	Esidrex	0	0
0111	0	0	02.03.22	94	180	29	3.37	88	3.96	81	3.94	83	85.03	1.63	69	5.59	77	1.07	91	7.84	76	450	97	94	3	0	0	1	2	1	2020-05-14	2020-05-26	pseudoaneurisma a.radiale/sepsi ed empiema da MRSA	0	Pregabalin/CarioASA/Pantorc	0	0
0112	1	0	10.03.22	73	160	28.5	2.62	116	3.06	106	3.12	119	85.39	1.85	95	4.96	104	1.34	139	6.47	90	475	98	97	1	0	0	1	1	0				0	0	0	0
0113																																				0	0
0114	0	2	15.02.22	86	176	27.763	4.68	134	5.6	124	5.51	125	83.55	2.21	92	7.81	112	1.20	102	9.17	96	550	99	97	2	0	0	1	1	0				FAP/IM lieve	Cosyrel, Almarythm, Nexium, Lixiana	0	0
0115	0	0	23.03.22	86	165	31.6	3.06	100	3.77	97	3.74	99	81.13	1.94	87	5.71	93	1.34	114	7.62	91	580	98	97	1	0	0	0	0	1	2021-10-01		Rimozione schwannoma gamba dx	Sindrome del giunto	Urorec	0	0
0116	1	0	30.08.22	78	158	31.25	2.23	100	2.67	94	2.31	91	83.45	1.27	68	3.93	86	1.04	108	6.62	94	530	98	97	1	0	0	1	1	0				0	0	0	0
0117	0	0	03.03.22	105	180	32.4	4.58	113	5.5	106	5.44	110	82.75	2.08	94	7.62	104	0.86	73	10.46	97	635	97	95	2	0	0	0	0	0				0	0	0	0
0118	1	0	16.03.22	90	163	33.9	3.00	105	3.72	3.72	105	108	80.40	1.30	77	5.03	101	1.39	144	6.30	76	475	97	97	0	0	0	0	0	1	2021-06-01	2021-06-01	Rimozione adenoma paratiroidi	Adenoma paratiroideo	Calcitriolo, poi didrogyl	0	0
0119	0	0	04.03.22	91	187	26	4.95	118	6.66	123	6.62	127	74.32	2.75	113	9.41	120	0.85	72	10.83	97	600	99	98	1	0	0	0	0	0				0	0	0	0
0120																																				0	0
0121	0	0	22.03.22	101	173	33.7	2.99	86	4.32	97	4.34	101	68.93	1.59	70	5.93	88	1.81	154	6.34	67	400	98	95	3	0	0	0	0	0				0	0	0	1
0122																																				0	0
0123																																				0	0
0124	1	0	11.03.22	76	169	26.6	3.25	122	3.81	112	3.98	127	78.36	2.16	106	6.32	118	1.60	166	7.04	87	570	98	97	1	0	0	0	1	0				0	0	0	0
0125	0	0	25.03.22	113	182	34.1	3.88	95	5.16	99	5.11	102	75.30	2.14	94	7.30	98	0.71	60	10.09	93							0	0	0				0	0	0	0
0126	1	0	01.03.22	109	156	44.8	2.29	110	2.82	106	2.98	125	76.83	1.84	97	4.82	107	1.10	114	6.61	98	425	96	93	3	0	0	1	1	0				0	0	0	0
0127	0	0	24.03.22	73	176	23.6	4.01	116	4.98	112	4.67	107	80.48	1.56	65	6.55	94	0.99	84	6.08	64	675	100	92	8	0	0	0	0	0				0	0	0	1
0128	0	2	20.09.22	89	171	30.44	3.41	122	4.04	109	3.84	104	84.41	1.67	63	5.70	87	0.84	71	6.89	86	480	96	95	1	0	0	1	2	0				0	0	0	0
0129	0	2	30.03.22	103	172	34.8	3.41	106	4.61	114	4.87	115	73.89	2.94	128	7.16	107	2.27	193	10.89	118	465	95	93	2	0	0	0	0	0				0	0	0	1
0130	1	0	28.03.22	74	158	29.6	2.67	114	3.18	107	3.12	118	83.99	1.71	94	4.94	106	0.68	70	6.93	96	470	99	99	0	0	0	0	1	0				0	0	0	0
0131	1	0	04.04.22	57	144	27.5	2.09	132	2.47	128	2.47	124	84.57	1.34	86	3.81	103	0.90	93	6.35	104	480	99	98	1	0	0	0	0	0				0	0	0	0
0132	0	2	16.02.22	75	171	25.6	3.89	112	4.53	103	4.44	104	85.85	1.64	75	6.45	98	1.14	97	8.6	91	525	97	96	1	0	0	0	0	0				ernia inguinale	0	0	0
0133	1	0	22.02.22	72	148	32.8	2.66	118	3.09	111	3.01	124	86.24	1.21	82	4.30	108	1.08	113	6.50	94	440	99	97	2	0	0	1	1	0				0	0	0	0
0134	0		31.08.22	110	180	33.95	3.62	86	4.70	89	4.62	91	76.95	1.58	75	6.28	86	1.32	113	10.81	98	580	97	97	0	0	0	1	2	0				Condrosarcoma del perone	0	0	0
0135	1	0	29.03.22	96	162	36.6	2.92	111	3.30	100	3.25	109	88.54	1.40	78	4.70	96	0.74	77	6.16	78	470	96	94	2	0	0	1	1	1	2021-09-01		tiroidectomia per struma multinodulare e rimozione di epitelioma spinocellulare	struma multinodulare e epitelioma spinocellulare	Eutirox 125	0	0
0136	0	0	14.10.22	97	165	34.89	2.85	94	3.44	89	3.44	92	82.68	1.96	87	5.41	89	0.46	39	7.46	89	472	97	98	-1	0	0	1	2	1	2022-01-01	2022-01-01		diabete; crisi epilettiche; infezioni vie urinarie	Vimpat; Levtiracetam; Pantoprazolo; Metformina; Calcio; cardioasa; tamsulosina	0	0
0137	1	0	31.03.22	73	164	27.1	2.45	110	3.25	113	3.17	118	75.38	1.45	70	4.70	93	1.01	105	5.87	81	415	98	98	0	0	0	1	2	0				0	CardioASA, Cholecomb	0	0
0138	1	0	14.02.22	75	161	27.885	3.2	120	4.23	127	4.3	143	74.35	2.02	117	6.32	131	1.43	149	5.89	74	435	98	97	1	0	0	0	0	0				extraistoli ventricolari	Bisoprololo	0	0
0139	0	0	06.04.22	117	171	40	3.57	94	4.13	88	4.21	92	86.51	1.11	57	5.32	81	1.19	101	8.17	81	475	98	95	3	0	0	0	0	0				0	0	0	0
0140	0	2	21.03.22	92	171	31.5	3.69	104	4.45	99	4.46	103	82.73	2.06	97	6.52	99	1.33	113	9.03	94	445	97	96	1	0	0	0	0	0				0	Foster, Flixonase, Brunistill, Aerius	0	0
0141	0	2	05.04.22	94	162	35.8	2.86	103	3.42	96	3.20	93	83.74	1.59	69	4.26	73	0.75	64	6.60	85	415	98	95	3	0	0	0	0	0				idrocele	0	0	0
0142																																				0	0
0143	0	0	23.02.22	80	175	26.1	3.51	89	4.46	90	4.53	95	77.34	1.77	87	6.3	91	1.28	109	10.67	102	650	97	94	3	0	0	0	0					0	0	0	0
0144	0	2	07.04.22	74	164	27.5	2.94	100	3.60	99	3.77	99	81.83	2.10	98	5.5	91	1.55	132	9.66	114	435	97	94	3	0	0	0	0	0				0	0	0	0
0145	0	1	11.04.22	97	182	29.3	4.20	110	5.14	104	5.16	107	79.56	3.44	141	8.72	117	1.35	115	10.44	101	375	99	96	3	0	0	0	2	0				0	Triatec	0	0
0146																																				0	0
0147	1	0	08.04.22	92	157	37.3	2.69	122	3.30	118	3.29	131	81.34	1.53	82	4.84	106	0.78	81	6.12	88	435	98	95	3	0	0	0	0	0				0	0	0	0
0148																																				0	0
0149	0	2	29.09.22	86	168	30.47	3.28	117	4.14	113	4.11	114	79.17	2.04	81	6.18	97	0.83	70	9.28	117	430	97	94	3	0	0	1	1	0				Noduli tiroidei; Luglio2022 nuova infezione Covid	Coverlam, Almarytm, Sivastin, Lixiana	0	0
0150	0	0	07.09.22	88	182	26.57	3.90	116	5.16	116	4.89	110	75.56	2.62	97	7.78	104	1.10	93	7.10	75	510	99	98	1	0	0	0	1	0				0	0	0	0
0151																																				0	0
0152	0	0	19.04.22	94	171	32.15	3.81	109	4.38	99	4.56	107	83.53	1.65	75	6.21	94	0.74	63	7.93	84	600	98	97	1	0	0	0	0	0				0	0	0	0
0153																																				0	0
0154	1	0	25.10.22	81	163	30.45	2.66	117	3.37	115	3.36	124	78.96	2.06	102	5.43	109	1.10	115	5.70	78	435	97	96	1	0	0	1	2	0				confusione mentale	VertigovaL	0	0
0155	0	0	12.04.22	94	169	32.9	2.93	85	3.69	85	4.07	97	71.89	2.21	104	6.28	98	1.11	94	9.36	100	385	96	95	1	0	0	2	2	0				PTSD post-covid, dispnea ingravescente	Mirtazapina, Duloxetina, Lorazepam, Revinty	0	0
0156	0	0	15.04.22	83	169	29.06	3.65	113	4.36	105	4.13	103	83.66	1.73	76	6.11	95	0.95	81	8.17	92	365	98	98	0	0	0	2	1	0				0	0	0	0
0157	1	0	20.04.22	98	160	38.28	2.58	99	3.08	95	3.09	106	83.55	1.72	99	4.81	101	1.38	143	5.83	75	415	100	97	3	0	0	0	1	0				0	Bisoprololo	0	0
0158	0	0	13.04.22	83	173	27.73	3.19	98	4.14	98	4.13	100	76.87	2.60	107	6.74	100	1.56	133	8.17	90	485	100	98	2	0	0	0	0	0				0	0	0	0
0159	0	1	07.10.22	115	174	37.98	3.27	98	4.00	93	3.98	94	81.81	2.21	92	6.21	91	0.91	78	8.65	94	480	98	96	2	0	0	0	0	0				0	0	0	0
0160	1	0	03.10.22	58	155	28.67	2.12	117	2.40	102	2.44	117	88.12	1.84	90	4.29	97	1.47	153	4.32	70	375	98	96	2	0	0	1	2	0				0	Amlodipina	0	0
0161	1	0	04.10.22	74	173	24.44	2.49	92	3.21	92	3.05	94	77.69	2.37	110	5.59	99	1.08	112	6.88	83	420	98	98	0	0	0	1	2	0				Allergie: graminacee, betulla, nocciolo,olivo, frutta secca; 2 episodi di cistite	Reventy, Clarityn, Ventolin	0	0
0162	0	0	14.04.22	104	177	33.2	4.13	118	5.25	116	5.46	123	78.73	2.48	102	7.95	113	1.41	120	9.09	95	460	98	96	2	0	0	1	1	0				0	0	0	0
0163	0	0	21.04.22	85	176	27.4	4.30	123	5.56	123	5.46	124	77.42	2.59	108	8.15	117	0.86	73	10.08	105	495	98	97	1	0	0	0	0	0				0	0	0	0
0164																																				0	0
0165	0	0	22.09.22	86	171	29.41	3.74	117	4.50	109	4.48	112	83.27	2.14	92	6.64	102	1.01	86	10.57	120	450	98	98	0	0	0	1	2	1	2021-11-01		STEMI infero-postero-laterale	0	cardioaspirina;ticagrelor; omeprazolo; ezetimibe/rosuvastatina; valsartan;bisoprololo	0	0
0166	0	1	29.08.22	91	169	31.86	3.68	117	4.53	112	4.19	106	81.41	1.74	75	6.27	98	1.29	110	7.89	90	425	99	99	0	0	0	0	1	0				0	0	0	0
0167	0	0	10.05.22	75	175	24.49	5.05	121	5.94	116	5.82	115	85.07	1.05	57	6.99	101	1.15	98	9.52	86	550	98	97	1	0	0	0	0	0				0	0	0	0
0168	1	0	16.09.22	80	164	29.74	3.08	114	3.98	117	3.94	128	77.27	1.72	94	5.71	113	1.04	108	7.95	99	520	97	97	0	0	0	0	2	0				tiroidite di hashimoto	eutirox; plaunazide	0	0
0169	0	0	15.09.22	99	181	30.22	4.23	116	5.66	119	5.59	120	74.82	2.80	112	8.45	115	1.04	88	9.47	95	520	96	95	1	0	0	1	2	0				Indagini neurologiche per episodi mensili di confusione mentale	Eskim; Peptazol	0	0
0170	0	2	22.04.22	119	181	36.32	2.92	79	3.50	73	3.51	75	83.04	1.71	69	5.23	71	0.91	77	7.31	73	375	98	95	3	0	0	1	1	0				0	0	0	0
0171																																				0	0
0172	0	2	28.04.22	84	169	29.41	3.39	117	4.23	112	4.4	118	76.95	1.62	65	6.02	94	1.27	108	6.68	82	390	99	95	4	0	0	0	1	0				0	0	0	0
0173	0	1	29.04.22	95	175	31.02	3.48	96	4.99	86	4.28	95	81.25	1.57	69	5.86	85	0.90	77	8.10	83	550	97	95	2	0	0	0	0	0				0	Atorvastatina	0	0
0174	0	2	03.05.22	70	178	22.09	4.46	142	5.69	136	5.73	136	77.85	2.14	80	7.88	110	1.02	87	6.36	70	450	99	93	6	0	0	2	1	0				0	CardioASA, Metformina, Empaglifozina, Omeprazolo	1	1
0175	0	2	02.05.22	81	171	27.7	2.92	88	4.12	97	3.93	95	70.85	2.37	103	6.49	99	1.68	142	5.93	65	425	98	98	0	0	0	2	2	0				0	0	0	0
0176	0	2	09.05.22	105	176	33.89	3.05	98	3.74	91	3.55	87	81.50	2.19	83	5.92	85	1.37	116	5.91	67	375	97	94	3	0	0	0	0	0				0	0	0	0
0177	0	1	04.05.22	72	171	24.62	3.31	106	4.39	109	4.27	108	75.4	2.38	97	6.77	103	0.87	74	5.61	65	475	99	96	3	0	0	0	0	0				0	Clopidogrel	1	1
0178	0	0	14.09.22	87	183	25.98	3.35	102	5.39	103	5.3	105	67.08	2.95	126	8.33	111	1.23	104	10.87	101	525	98	97	1	0	0	0	1	0				rizoartrosi pollice dx		0	0
0179	0	0	01.09.22	82	188	22.92	4.28	107	5.15	98	4.86	95	83.00	2.49	97	7.64	96	0.84	72	11.26	104	535	99	98	1	0	0	1	1	0				0	vitD	0	0
0180	0	0	11.05.22	84	183	25	4.36	116	5.26	107	5.23	109	82.81	1.89	75	7.15	95	0.71	61	9.61	94	510	97	95	2	0	0	0	0	0				0	0	0	0
0181																																				0	0
0182	0	0	12.05.22	77	168	27.28	2.98	101	3.65	95	3.64	97	81.44	2.02	83	5.67	89	1.26	107	6.10	74	535	99	98	1	0	0	0	0	0				0	0	0	1
0183	0	2	13.05.22	82	164	30.48	2.58	90	3.19	87	3.14	88	81.00	1.82	78	5.01	83	1.13	96	6.54	82	450	98	96	2	0	0	0	2	0				0	0	0	0
0184	0	2	20.05.22	93	174	30.72	3.56	104	4.54	103	4.48	105	78.61	1.55	66	6.09	89	1.30	111	10.53	113	460	97	96	1	0	0	1	1	0				Ernia discale L4-L5	Insulina	0	0
0185	0	2	18.05.22	79	171	27.01	3.51	118	4.69	120	4.74	122	74.88	2.15	86	6.90	105	1.71	145	7.37	87	525	97	96	1	0	0	0	0	0				0	stop bisoprololo, inizio ramipril	0	0
0186	0	2	06.09.22	83	161	32.02	2.01	67	2.76	73	2.4	67	72.83	1.47	70	4.24	73	1.12	95	5.02	62	430	98	95	3	0	0	1	2	0				0	CPAP	0	0
0187	0	0	30.05.22	75	164	27.89	3.08	99	3.97	101	4.07	107	77.69	1.43	67	5.50	91	1.38	117	7.15	84	445	98	96	2	0	0	0	0					0	0	1	1
0188																																				0	1
0189	0	0	17.05.22	81	174	26.75	3.62	112	4.13	98	4.35	105	83.18	2.26	91	6.61	97	0.96	82	10.57	117	420	98	96	2	0	0	0	0	0				0	0	0	0
0190	0	2	19.05.22	86	170	29.76	3.61	116	4.40	109	4.40	112	81.94	2.07	86	6.47	99	1.02	87	7.26	84	475	97	96	1	0	0	0	1	0				0	0	0	0
0191	0	0	27.05.22	73	171	24.96	3.77	116	4.57	109	4.53	110	82.37	2.22	95	6.79	103	1.14	97	9.06	101	525	98	96	2	0	0	0	0	0				Mieloma multiplo, dilatazione radice aortica e bulbo	ramipril, lucen, vitamina D	0	0
0192	0	0	24.05.22	75	175	24.49	3.28	95	4.02	90	4.05	93	80.92	1.92	81	5.97	86	0.90	77	9.02	95	535	98	96	2	0	0	0	0	0				0	0	0	0
0193	1	0	13.06.22	78	162	29.72	3.21	145	3.79	133	3.65	140	84.61	1.66	81	5.45	111	0.75	77	5.40	76	550	97	95	2	0	0	0	1	1	2021-08-01	2021-10-01	Timectomia per timoma; splenopancreasectomia distale per npl neuroendocrina	Ernia jatale	Pantoprazolo 40 mg 1 cp	0	0
0194	0	2	26.05.22	88	164	32.72	3.04	114	3.66	106	3.55	105	83.06	1.70	69	5.36	89	1.25	106	6.97	92	475	98	97	1	0	0	0	0	0				0	0	0	0
0195																																				0	0
0196	0	2	25.05.22	70	174	23.12	3.27	101	4.33	103	4.38	106	75.54	2.35	95	6.73	99	1.90	161	8.24	91	455	98	97	1	0	0	0	0	0				0	0	0	0
0197	1	0	01.06.22	59	153	25.20	2.09	122	2.46	110	2.40	123	85.10	1.39	68	3.85	89	1.59	166	4.54	77	420	97	93	4	0	0	0	0	1	23.11.21	24.11.21	Vertigini + ipoacusia dx improvvisa	0	0	0	0
0198	1	2	22.06.22	92	177		4.05	112	5.33	114	5.32	118	75.95	2.02	85	7.35	104	1.18	100	7.39	75															1	0
0199	1	0	31.05.22	89	155	37.05	3.15	124	3.85	130	3.75	125	81.76	1.43	100	5.29	119	1.50	156	6.76	84	485	99	98	1	0	0	0	1	1			Intervento bendaggio gastrico	Noduli tiroidei, nodulo mammella sx	Entact	0	0
01100	0	2	07.06.22	95	181	29	3.73	98	5.20	106	5.19	109	71.79	2.24	93	7.44	101	0.92	78	9.05	88	550	99	97	2	0	0	0	0	0				0	0	0	0
01101	0	0	08.09.22	83	171	28.39	3.18	93	3.78	89	3.74	89	84.21	1.58	71	5.36	81	0.60	51	8.69	94	390	97	97	0	0	0	0	0	0				altri 2 episodi covid	Lercanidipina, olmesartan	0	0
01102	0	0	08.06.22	88	181	26.86	4.21	104	5.11	99	5.07	102	82.57	1.82	81	6.93	94	1.13	96	9.56	89	575	98	97	1	0	0	0	0	0				0	0	0	0
01103	0	0	09.09.22	76	165	27.58	3.46	105	4.39	106	4.45	112	78.80	1.81	88	6.26	103	1.16	98	7.69	86	525	98	97	1	0	0	0	0	0				0	0	0	0
01104	0	0	05,09,22	83	156	31.85	3.01	126	3.53	114	3.55	122	85.37	1.66	71	5.21	97	0.78	66	7.22	108	210	99	97	2	0	0	3	4	0				Diverticolo vescica	Bactrim	0	0
01105	0	0	10.06.22	72	172	24.34	3.00	99	3.98	100	4.06	103	73.86	2.06	82	6.12	92	1.31	111	5.98	70	500	99	98	1	0	0	0	1	0				TPSV	0	0	0
01106	0	0	17.06.22	95	174	31.38	4.01	111	5.03	109	4.96	111	79.79	2.27	101	7.29	107	1.11	94	9.19	94	515	98	96	2	0	0	0	0	0				0	0	0	0
